# Supplementary material for: Organo-Functionalization: An Effective Method in Enhancing the Separation and Antifouling Performance of Thin-Film Nanocomposite Membranes by Improving the Uniform Dispersion of Palygorskite Nanoparticles
Source: Membranes (Basel). 2021 Nov 19;11(11):889. doi: 10.3390/membranes11110889 (PMC8624518; doi:10.3390/membranes11110889)
Supplement: Supplementary file 1 [file membranes-11-00889-s001.zip]

Archive with 1 entries (1 files):
- membranes-1467258-supplementary.pdf
